# Supplementary material for: High-Efficiency Enrichment of Megakaryocytes and Identification of Micromegakaryocytes from Human Bone Marrow by Imaging Flow Cytometry
Source: Cells. 2025 Apr 12;14(8):588. doi: 10.3390/cells14080588 (PMC12026402; doi:10.3390/cells14080588)
Supplement: Supplementary file 1 [file cells-14-00588-s001.zip]

Archive with 1 entries (1 files):
- cells-3365810-supplementary.pdf
